# Supplementary material for: Discordance between hyposalivation and xerostomia among community-dwelling older adults in Japan
Source: PLoS One. 2023 Mar 3;18(3):e0282740. doi: 10.1371/journal.pone.0282740 (PMC9983907; doi:10.1371/journal.pone.0282740)
Supplement: S1 Dataset — (XLSX) [file pone.0282740.s001.xlsx]

## Sheet: data
Age	Sex	USFR	SSFR	Number of diseases under treatment	Number of medications
80	2	2	2	2	1
75	1	2	2	3	2
80	1	2	2	2	1
82	1	1	2	3	2
80	2	2	1	3	1
83	1	2	2	2	1
77	1	1	2	2	1
88	1	2	2	2	1
79	2	2	2	1	1
81	1	2	2	3	2
78	1	2	2	2	2
86	2	2	2	3	2
77	2	1	2	2	1
78	2	2	2	3	2
83	1	2	2	3	1
82	2	2	2	3	2
77	1	2	2	3	2
75	1	1	1	2	1
78	1	2	2	2	2
80	1	2	2	3	2
83	2	1	1	3	1
72	2	1	2	2	1
79	2	1	1	3	1
83	2	2	1	3	2
76	1	2	2	2	2
89	2	2	2	3	2
83	2	2	1	2	2
78	2	2	2	3	1
79	2	2	2	2	1
81	1	2	2	3	2
77	2	2	2	2	1
84	1	1	2	3	2
75	2	2	1	1	1
79	2	2	1	2	1
76	1	2	1	3	2
82	1	2	1	2	1
78	1	2	1	1	1
86	2	2	1	2	1
83	1	1	1	2	2
84	2	2	1	2	2
78	2	2	1	2	2
75	1	2	1	2	1
76	2	2	1	2	1
82	2	2	1	2	1
82	1	2	1	2	1
76	2	2	1	3	1
82	1	2	1	1	1
76	1	2	1	2	1
82	2	2	1	3	2
80	1	2	1	2	1
75	1	2	1	2	1
85	2	2	1	2	1
75	1	1	1	3	2
81	2	1	1	2	2
75	1	1	1	2	1
89	2	2	1	3	2
78	2	1	1	2	2
82	2	2	1	3	2
77	2	1	1	3	2
76	2	1	1	3	2
78	1	1	2	2	1
86	1	2	1	2	2
75	1	2	1	2	2
81	2	1	1	2	2
93	1	1	2	3	2
83	1	1	1	2	2
78	1	1	2	3	2
76	2	2	1	2	2
75	2	1	2	2	2
85	2	1	1	2	1
82	1	2	2	3	2
86	1	2	1	2	1
82	2	1	1	2	1
89	2	1	2	3	2
90	2	1	1	2	1
84	2	1	1	2	2
75	2	2	2	2	1
92	2	2	1	2	1
75	1	2	1	1	1
76	1	2	2	2	2
86	1	2	1	2	2
86	1	2	1	2	1
77	1	1	1	2	1
76	2	2	1	2	2
81	1	1	1	2	2
75	2	2	1	2	1
77	1	1	1	2	1
75	2	1	1	2	2
75	1	2	1	2	1
84	1	1	1	3	1
75	2	1	1	2	1
83	1	2	2	2	2
79	2	1	1	3	2
80	2	1	2	2	1
94	2	1	1	3	2
76	2	2	1	2	1
84	2	2	1	3	2
82	2	2	1	1	1
75	1	2	1	3	2
81	2	2	2	3	2
80	2	1	1	2	1
81	1	2	1	3	2
83	2	2	2	1	1
82	1	1	1	2	2
86	2	2	1	2	1
78	2	2	1	2	2
77	2	2	1	2	1
93	2	2	1	2	2
84	2	1	1	2	2
80	1	2	1	2	1
85	2	2	1	3	1
79	2	1	1	2	2
89	1	1	2	1	1
79	2	2	1	3	2
83	1	2	2	2	2
78	1	2	1	2	1
86	2	1	1	1	1
77	2	1	2	2	1
81	1	2	1	3	2
84	1	2	1	3	2
79	1	2	2	2	1
77	2	1	2	2	1
75	1	2	2	2	1
82	2	2	1	2	1
80	2	1	1	2	2
78	1	2	1	3	1
79	1	1	1	2	1
75	1	2	2	2	2
75	1	1	1	2	2
78	1	2	2	2	1
78	1	1	2	2	1
75	2	2	2	2	1
75	2	2	1	2	1
77	2	1	1	1	1
78	2	1	1	1	1
75	2	2	2	2	2
77	2	1	1	3	2
83	2	1	1	2	1
89	2	1	1	1	1
79	2	1	2	2	2
85	2	2	1	2	2
77	2	2	2	2	1
75	2	1	2	1	1
81	2	1	1	1	1
77	2	2	2	3	2
75	2	1	1	2	2
76	2	2	2	2	1
91	2	1	1	2	1
76	1	2	1	2	2
77	2	1	2	2	1
78	1	1	2	3	2
75	2	1	1	2	1
75	2	1	1	3	2
76	1	2	1	2	1
77	1	2	1	2	2
77	2	2	1	2	2
81	1	1	2	2	1
87	1	1	1	2	1
78	1	2	1	2	1
88	1	2	1	2	2
81	1	2	1	2	1
83	2	1	1	2	1
88	2	2	1	2	2
87	2	2	1	2	1
80	2	1	1	1	1
82	2	1	1	1	2
78	1	1	1	1	2
79	2	1	1	2	1
76	2	1	1	2	2
78	1	2	1	3	1
82	1	1	1	2	2
79	1	2	1	1	1
78	2	2	2	3	2
82	2	2	1	2	2
76	2	1	1	1	1
86	2	2	1	2	2
91	1	2	1	2	1
84	1	1	1	2	2
81	1	1	1	3	2
77	1	2	1	2	1
77	1	2	2	2	2
75	2	1	1	2	1
76	1	1	1	3	2
83	2	1	1	1	1
77	1	2	1	2	2
84	2	2	2	2	1
76	1	2	2	2	1
92	1	2	2	2	2
77	1	2	2	3	1
76	1	2	2	2	1
75	2	2	2	1	1
85	2	2	2	3	2
79	1	2	2	2	2
91	2	2	1	3	2
76	2	2	1	2	1
78	1	2	2	2	1
76	1	2	2	3	2
78	2	2	1	3	2
85	1	2	2	2	1
77	2	2	1	2	2
79	1	2	2	2	2
83	2	2	1	3	2
83	1	1	1	1	1
77	2	2	2	2	2
78	2	2	1	3	2
83	1	2	1	2	2
78	2	1	1	1	1
76	2	2	1	3	2
84	1	1	2	2	1
84	2	2	1	2	1
76	1	2	1	2	1
76	1	2	1	2	2
81	2	1	1	3	2
83	2	1	1	3	1
87	1	1	1	2	2

## Sheet: code
Age
Sex	1=male
	2=female
USFR	1=mild-severe decline
	2=normal
SSFR	1= ≦2g/2 min
	2= >2g/2 min
Number of medications	1= <5 medications
	2= ≧5 medications
Number of diseases under treatment	1= None
	2= 1-2
	3= ≧3
